# Supplementary material for: Development of a validated assessment tool for medical students using simulated patients: an 8-year panel survey
Source: BMC Med Educ. 2024 Apr 10;24:399. doi: 10.1186/s12909-024-05386-2 (PMC11007881; doi:10.1186/s12909-024-05386-2)
Supplement: Supplementary file 1 — Supplementary Material 1 [file 12909_2024_5386_MOESM1_ESM.xlsx]

## Sheet: Sheet1
Medical Interview Assessment Sheet for Medical Students
	Student: Name: Date:
	Please rate on a scale of 1 to 5.
	Values: 5 = very good / 4 = good / 3 = slightly good / 2= average / 1= below average
Objective evaluation items
1	Greeted, introduced self, confirmed the patient's full name, date of birth, and age	5	4	3	2	1
2	Wore a clean white lab coat, gave off a sense of cleanliness such as hairstyle, clothes and makeup	5	4	3	2	1
3	Listened and paid attention to the patient	5	4	3	2	1
4	Responded to the patient's remarks and kept a professional distance and attitude	5	4	3	2	1
5	Established good eye contact	5	4	3	2	1
6	Was empathetic towards the patient in the whole encounter	5	4	3	2	1
7	Listened without interrupting and asked if I have any additional questions or concerns	5	4	3	2	1
8	Summarized information	5	4	3	2	1
9	Used appropriate transitional statements and facilitating remarks	5	4	3	2	1
10	Encouraged the characteristics of the patient	5	4	3	2	1
11	Acknowledged my concerns or discomforts	5	4	3	2	1
12	Explored the patient's reaction to the illness or problem	5	4	3	2	1
13	Elicited the patient's perspective on the expression of an implied or stated emotion	5	4	3	2	1
14	Was respectful during the physical examination	5	4	3	2	1
15	Gave a diagnosis properly	5	4	3	2	1
16	Avoided use of medical jargon and intelligibly explained	5	4	3	2	1
17	Was respectful during the whole encounter if I have any questions	5	4	3	2	1
18	Provided information related to the working diagnosis and respected the intention of patient	5	4	3	2	1
19	Counseled me appropriately and told me what happens next about examinations or treatments	5	4	3	2	1
20	Inquired about any additional concerns	5	4	3	2	1
21	Actively listened to the history of present illness	5	4	3	2	1
22	Attentively listened without interupting	5	4	3	2	1
23	Acknowledged my concerns or discomforts	5	4	3	2	1
24	Listened and paid attention to the patient	5	4	3	2	1
25	Expressed interest in the patient as a person	5	4	3	2	1
26	Treated the patient with respect	5	4	3	2	1
27	Provided explanation intelligibly	5	4	3	2	1
28	Facilitated the understanding of illness	5	4	3	2	1
